# Supplementary material for: Chemical-Vapor-Deposition-Synthesized Two-Dimensional Non-Stoichiometric Copper Selenide (β-Cu2−xSe) for Ultra-Fast Tetracycline Hydrochloride Degradation under Solar Light
Source: Molecules. 2024 Feb 17;29(4):887. doi: 10.3390/molecules29040887 (PMC10892667; doi:10.3390/molecules29040887)
Supplement: Supplementary file 1 [file molecules-29-00887-s001.zip]

Archive with 1 entries (1 files):
- molecules-2865908-supplementary.pdf
